# Supplementary material for: Activin A Inhibitory Peptides Suppress Fibrotic Pathways by Targeting Epithelial–Mesenchymal Transition and Fibroblast–Myofibroblast Transformation in Idiopathic Pulmonary Fibrosis
Source: Int J Mol Sci. 2025 Mar 17;26(6):2705. doi: 10.3390/ijms26062705 (PMC11942258; doi:10.3390/ijms26062705)
Supplement: Supplementary file 1 [file ijms-26-02705-s001.zip]

Archive with 1 entries (1 files):
- ijms-3466649-supplementary.pdf
